# Supplementary material for: Organelle genome composition and candidate gene identification for Nsa cytoplasmic male sterility in Brassica napus
Source: BMC Genomics. 2019 Nov 6;20:813. doi: 10.1186/s12864-019-6187-y (PMC6836354; doi:10.1186/s12864-019-6187-y)
Supplement: Supplementary file 2 — Additional file 2. Primers for verification of mitochondrial genome recombination. [file 12864_2019_6187_MOESM2_ESM.xlsx]

## Sheet: Sheet1
Table Primers for verification of mitochondrial genome recombination
Primer	5'-3'
rps3-33F	AAACTAGACCCGGAAAGGAGAAG
rps3-33R	AACGCTATGTCATTTACAACCCC
cox2-2F	GCGGAACCATGGCAATTAGG
cox2-2R	CTCCAGACGGTCTACTTCCG
