# Supplementary material for: Organelle genome composition and candidate gene identification for Nsa cytoplasmic male sterility in Brassica napus
Source: BMC Genomics. 2019 Nov 6;20:813. doi: 10.1186/s12864-019-6187-y (PMC6836354; doi:10.1186/s12864-019-6187-y)
Supplement: Supplementary file 3 — Additional file 3. Sequence information of genes involved in phylogenetic tree construction. [file 12864_2019_6187_MOESM3_ESM.xlsx]

## Sheet: Sheet1
Species	Gene name	Genbank Accession
Brassica napus	ORF224	ABW97713.1
Brassica napus	ORF225	AAB41357.1
Brassica napus	ORF222	YP_717120.1
Brassica juncea	ORF220	AAO48983.1
Brassica rapa	ORF152	AAT42256.1
Arabidopsis thaliana	ORF240a	P92511.2
Raphanus sativus	RadishMT_p062	AIE42592.1
Brassica napus	BrnapMp007	YP_717106.1
Brassica juncea	ORF293	YP_004927729.1
Brassica oleracea	ORF287	AIC83252.1
Brassica carinata	ORF288	YP_004927578.1
Raphanus sativus	RasatMp038	AEX57669.1
Eruca vesicaria	ORF314	AGY62836.1
Brassica tournefortii	ORF263	CAA58667.1
Arabidopsis thaliana	ORF315	P93278.1
Raphanus sativus	RasatMp065	AEX57696.1
Brassica napus	BrnapMp048	YP_717145.1
Brassica oleracea	ORF311	YP_004927473.1
Brassica juncea	ORF305	YP_004927766.1
Brassica carinata	ORF310	YP_004927601.1
Eruca vesicaria	ORF322	AGY62782.1
Brassica juncea	ORF324	ABO64355.1
Raphanus sativus	RadishMT_p062	AIE42592.1
